# Supplementary material for: Systematic Evaluation of Tyrosine Kinase Inhibitors as OATP1B1 Substrates Using a Competitive Counterflow Screen
Source: Cancer Res Commun. 2024 Sep 23;4(9):2489–97. doi: 10.1158/2767-9764.CRC-24-0332 (PMC11417675; doi:10.1158/2767-9764.CRC-24-0332)
Supplement: Supplementary Table 1 — Table S1. List of Tyrosine Kinase Inhibitors and OATP1B-type Transporter interactions [file crc-24-0332_supplementary_table_1_suppst1.xlsx]

## Sheet: Supplemetal Table for Pazopanib
Table S1. List of Tyrosine Kinase Inhibitors and OATP1B-type Transporter Interactions				1,2Interaction: Substrate		1,2Interaction: Inhibitor
Tyrosine Kinase Inhibitor	Target	Indication	Hepatoxicity Warning and Precuations1	OATP1B1	OATPB13	OATP1B1	OATP1B3	Fm CYP3A4	Major Metabolic Pathway	% Fecal	% Urine	References	General Comments
Abrocitinib	JAK	Atopic Dermitis	N	N	N	N	N	0.1	CYP2C19	9.5	85	NDA#213871; CIBINQO Product Label	OAT3 substrate; metabolites has extensive interaction profile; dedicated study with rosuvastatin and metformin showed no changes in exposureas
Acalabrutinib	BTK	B-cell Malignancies	N	N	N	N	N	0.9	CYP3A	84	12	NDA#210259; CALAQUENCE Product Label	P-gp and BCRP substrate; uric acid increase Gr3+ 22%
Afatinib	EGFR, HER	Non Small Cell Lung Cancer	Y			N	N		Plasma protein adducts	85	4	NDA#201292; GILOTRIF Product Label; PMID#27470518	P-gp and BCRP inhibitor; OATP2B1 inhibitor Ki ~6 uM ; Afatinib inhibited OCT1 and OCT3-mediated transport of the probe substrate
Alectinib	ALK	Non Small Cell Lung Cancer	Y			N	N	0.4	CYP3A	98	0.5	NDA#208434; ALECENSA Product Label	Did not inhibit OATP1B1, OAT1, OAT3, OCT2, or MRP2 and M4 did not inhibit MRP2 in vitro .
Asciminib	BCR-ABL	Chronic Myeloid Luekemia	N			Y	Y	0.36	CYP3A	80	11	NDA#215358; SCEMBLIX Product Label	In vitro, asciminib inhibits P-gp, BCRP, OATP1B1, and OATP1B3, with Ki,u values of 21.7, 24.3, 2.46, and 1.92 µM, respectively. In vitro, asciminib also inhibits OAT1, OAT3, OCT1, OCT2, MATE1, and MATE2-K, with Ki,u values of 6.90, 1.01, 3.41, 8.63, 6.22, and 2.36 µM, respectively.
Avapritinib	PDGFRA	Gastrointestinal Stromal Tumor and Mastocytosis	N			N	N	0.9	CYP3A	70	18	NDA#212608; AYVAKIT Product Label	Inhibitor of P-gp, BCRP, MATE1, MATE2-K, and BSEP. Not an inhibitor of OATP1B1, OATP1B3, OAT1, OAT3, OCT1, or OCT2 in vitro
Axitinib	VEGFR, c-KIT, PDGFR	Renal Cell Carcinoma	Y	Y	Y			0.92	CYP3A	41	23	NDA#202324; INLYTA Product Label; PMID#26512042	In vitro, substrate of P-gp, BCRP, OATP1B1, and OATP1B3.
Baricitinib	JAK	Non Hodgkin's Lymphoma	N			N	Y	0.86	CYP3A	20	75	NDA#207924; OLUMIANT Product Label; PMID#24965573	In vitro doesn't inhibit P-gp, OATP1B1, Inhbit OATP 1B3.
Binimetinib	MEK, BRAF	Melanoma	Y					-	UGT1A1	62	31	NDA#210498; MEKTOVI Product Label	Inhibits OCT2 (IC50 = 18.1 µM), but not in clinically significant concentration. Doesn't inhibit OCT1 upto 100 uM.
Bosutinib	BCR-ABL, SRC	Chronic Myeloid Luekemia	Y			N	N		CYP3A4	91	3.3	NDA#203341; BOSULIF Product Label; PMID#26380158	Doesn't inhibit OATP1B1, OATP1B3, OAT1, OAT3, OCT1, or OCT2 at clinically relevant concentrations
Brigatinib	ALK	Non Small Cell Lung Cancer	N			N	N	0.28	CYP2C8	65	25	NDA#208772; ALUNBRIG Product Label; PMID#32816246	Doesn't inhibit OATP1B1, OATP1B3, OAT1, OAT3, OCT2, or BSEP at clinically relevant concentrations
Cabozantinib	c-MET, VEGFR2	Hepatocellular and Renal Cell Carcinoma	Y						CYP3A	54	27	NDA#208692; COMTRIQ Product Label	Inhibitor of P-gp (IC50 = 0.5-7.0 µM in vitro
Capmatinib	c-MET	Non Small Cell Lung Cancer	Y					0.35	Aldehyde Oxidase (AO)	42	22	NDA#213591; TABRECATA Product Label	In vitro, no active transport of capmatinib was observed in hepatocytes
Ceritinib	ALK	Non Small Cell Lung Cancer	Y			N	N	0.9	CYP3A	68	1.3	NDA#205755; ZYKADIA Product Label	Inhibited OATP1B1, OATP1B3, OAT1 and OCT2 (31.8, 24.1, 16.3 and 35.4% at 5 µM, respectively) in vitro. These inhibitory interactions are not considered clinically relevant. Doesn'tinhibit P-gp, BCRP, OCT1, OAT3 or MRP2
Cobimetinib	BRAF, MEKs	Melanoma	Y			N	N	0.78	CYP3A	76	18	NDA#206192; COTELLIC Product Label	In vitro, cobimetinib doesn't inhibit P-gp (highest tested concentration unknown), but inhibited BCRP, OATP1B1, OATP1B3, and OCT1 with IC50 values of 3.3, 118, 85, and 49 µM. But clinically significant inhibition of transporters is unlikely
Crizotinib	ALK, ROS1, MET	Non Small Cell Lung Cancer	Y		Y	N	N	0.99	CYP3A	63	22	NDA#202570; XALKORI Product Label; PMID#34825782	In vitro, crizotinib weakly inhibited OATP1B1 (IC50 = 48 µM) and OATP1B3 (IC50 = 44 µM). It also inhibited BCRP, with less than 42% at the highest concentration of 30 µM. Inhibiton isnt clinically relevant.
Dabrafenib	BRAF	Melanoma	N			Y	Y	0.24	CYP2C8	71	23	NDA#202806; TAFINLAR Product Label; PMID#24748562	Dabrafenib and its major metabolites showed in vitro inhibition of OATP1B1, OATP1B3, OAT1, and OAT3 (IC50 values 0.83 µM to 29 µM), however, the predicted drug interaction potential relative to these transporters indicated no clinical relevance
Dacomitinib	EGFR, HER	Non Small Cell Lung Cancer	N			N	N		CYP2D6	79	3	NDA#211288; VIZIMPRO Product Label; PMID#35195881	Dacomitinib is not likely to inhibit BSEP, OAT1, OAT3, OCT2, OATP1B1, or OATP1B3 at clinical concentrations (details not provided in the NDA review
Dasatinib	BCR-ABL, SRC	Chronic Myeloid and Acute Lymphoblastic Leukemia	N					0.8	CYP3A	85	4	NDA#021986; SPRYCEL Product Label; PMID#18556438	Dasatinib is an in vitro P-gp substrate, not a substrate for OCT1.
Deucravacitinib	TYK2	Psoriasis	N	N	N	N	Y		CYP1A2	26	13	NDA#214958; SOTYKTU Product Label	Is a substrate of Pgp, BCRP, and OCT1, but not OATP, NTCP, OAT1, OAT3, OCT2, MATE1, or MATE2K. is an inhibitor of BCRP and OATP1B3, but not an inhibitor of Pgp, OATP1B1, NTCP, BSEP.
Encorafenib	BRAF	Melanoma	N			Y	Y	0.83	CYP3A	47	47	NDA#210496; BRAFTOVI Product Label	In vitro, Inhibits P-gp ( IC50> 50 and BCRP ( IC50: 10-25 µM), OAT1 (IC50 4.2), OAT3( IC50 0.92), OCT2( IC50 2.05), OATP1B1 (IC50 5.35), and OATP1B3(IC50 6.16 µM)
Entractinib	ROS1, TRK, ALK	Non Small Cell Lung Cancer	Y			Y		0.9	CYP3A	83	3	NDA#212725; ROZLYTREK Product Label	In vitro studies showed potential inhibitory effects of entrectinib and M5 on BCRP, OATP1B1, and MATE1 (details not provided)
Erdafitinib	FGFRs	Urothelial Caricinoma	N			N	N	0.2	CYP2C9	69	19	NDA#212018; BALVERSA Product Label
Erlotinib	EGFR	Non Small Cell Lung Cancer	Y	Y	Y				CYP3A	83	8	NDA#021743; TARCEVA Product Label; PMID#24643910	Erlotinib did not exhibit any substrate specificity toward OATP-1B1 and -1B3.
Fedratinib	JAK2	Myelofibrosis	Y	N	N	Y	Y	0.77	CYP3A	77	5	NDA#212327; INREBIC Product Label	In vitro, a substrate of P-gp (efflux ratio = 14-33), not a substrate of OATP-1B1 , OATP1B3, BCRP, BSEP, MRP2.
Fligotinib	JAK1	Rheumatoid Arthritis	N						Carboxylesterases (CES)	15	87	JYSELECA Product Information; PMID#34498807	In vivo, dont inihibit OCT2 and MATE1/2K at the clinical doses.
Fostamatinib	SYK	Chronic Immune Thrombocytopenia	Y						CYP3A	80	20	NDA#209299; TAVALISSE Product Label	In vitro, inhibits P-gp (IC50 = 3.2 µM & BCRP (IC50 = 0.05)
Futibatinib	FGFRs	Intrahepatic Cholangiocarcinoma	N	N	N	N	N	0.95	Non-CYP450	91	9	NDA#214801; LYTGOBI Product Label	In vitro not a substrate of OATP1B1 or OATP1B3. In vitro substrate & inhibitor of P-gp (IC50 = 0.296 µM; Igut/IC50 = 646) and BCRP (IC50 = 0.348 µM; Igut/IC50 = 549). In vitro, futibatinib inhibited OATP1B1 (IC50 = 2.845 µM), OATP1B3 (IC50 = 16.418 µM). In vitro results are not considered to be clinically relevant
Gefitinib	EGFR	Non Small Cell Lung Cancer	N			Y			CYP3A	86	4	NDA#206995; IRESSA Product Label; PMID#28005438	In vitro, Fluvastatin uptake by OATP1B1 was inhibited by gefitinib with an IC50 value of 17.2 ± 1.47 μM
Gilteritinib	FLT3, AXL	Acute Myeloid Leukemia	N	Y	Y	N			CYP3A	64.5	16.4	NDA#211349; XOSPATA Product Label; PMID#32304015; PMID#36296409	In vitro, substrate of P-gp, inhibited BCRP(IC50 values of 1.4) OCT1( IC50 2.9 µM)& MATE1 (IC50 = 0.054 µM) .
Ibrutinib	BTK	B-cell Malignancies and Graft versus Host Disease	N					0.95	CYP3A	80	<10	NDA#205552; IMBRUVICA Product Label; PMID#27367453	In vitro, not a substrate of P-gp in Caco-2 cells. Systemic ibrutinib is unlikely to be an inhibitor of P-gp at clinical doses (I1/Ki < 0.1)
Imatinib	BCR-ABL	Leukemias and Gastrointestinal Stromal Tumor	Y						CYP3A	68	13	NDA#021335; GLEEVEC Product Label	Inhibitor of BCRP in vitro.
Lapatinib	EGFR, HER2	Breast Cancer	Y			Y		0.7	CYP3A	27	<2	NDA#022059; TYKERB Product Label	Inhibits Pgp( IC50 =3.91 uM, I/IC50 = 1.41); BCRP (IC50 of 1.86 µM ,I/IC50 = 2.96); and OATP1B1 (IC50 of 4.02 µM ,I/IC50 = 1.37)
Larotrectinib	NTRK	NTRK+ Solid Tumors	Y	N	N	N	N	0.75	CYP3A	58	39	NDA#210861; NDA#211710; VITRAKVI Product Label	In vitro did not inhibit BCRP, P-gp, OAT1, OAT3, OCT1, OCT2, OATP1B1, OATP1B3, BSEP, MATE1, or MATE2-K at clinically relevant concentration. In vitro not a substrate of OAT1, OAT3, OCT1, OCT2, OATP1B1, or OATP1B3
Lenvatinib	VEGFRs	Thyroid, Renal and Hepatoceullar Carcinoma	Y	N	N	Y	N	0.8	CYP3A	64	25	NDA#206947; LENVIMA Product Label	In vitro inhibits OAT1 (IC50 = 7.36 uM), OAT3 (IC50 = 4.11 uM), OCT1 (IC50 =14.9 uM), OCT2 (IC50= 10.8 uM), OATP1B1(IC50=7.29 uM), and BSEP (14.2 uM ). No inhibitory effects on P-gp, BCRP, or OATP1B3 up to 30 µM.
Lorlatinib	ALK, ROS1	Non Small Cell Lung Cancer	N			Y	N	0.75	CYP3A	41	48	NDA#210868; LORBRENA Product Label; PMID# 33937954	In vitro inhibited P-gp (IC 50 = 2.99 uM), BCRP ( IC50 > 94.9 uM), OATP1B1(IC50= 32.6 uM), OCT1(IC50= 4.21uM). Clinical relevance of these in vitro findings was not evaluated. Did not inhibit OATP1B3, OCT2, OAT1, or MATE2-K (IC50 > 50 or 100 µM).
Midostaurin	FLT3	Acute Myeloid Leukemia	N			Y	Y	0.9	CYP3A	95	5	NDA#207997; RYDAPT Product Label	In vitro inhibits P-gp (IC50 = 1.7 µM; 83-91% inhibition at 5 µM, PMID#17826829), BCRP (35% inhibition at 5 µM), OATP1B1 (IC50 = 0.3-1.3 µM), and OAT1B3 (IC50 = 5 µM)
Mobocertinib	EGFR	Non Small Cell Lung Cancer	N			N	N	0.94	CYP3A	76	3.6	NDA#215310; EXKIVITY Product Label	In vitro, do not inhibit BSEP, MRP2, OATP1B1, OATP1B3, OAT1, OAT3, or OCT2 at clinically relevant concentrations. Inhibits P-gp (Ki = 35.9 µM and IC50 = 36.1 µM) & BCRP (Ki = 8.7 µM) in vitro.
Neratinib	HER2	Breast Cancer	Y			N	N		CYP3A	97	1.1	NDA#208051; NERLYNX Product Label	No inhibition of OATP1B1 and OCTN2 was observed at concentrations up to 10 µM (all results from PMID#25165131). OATP1B3, OATP2B1, and OATP1A2, with IC50 values of 0.65, 2.68, and 0.39 µM, respectively. Assuming fu = 0.1, the Cmax,u/IC50 ratios were all < 0.1, indicating no clinical relevance.
Nilotinib	BCR-ABL	Chronic Myeloid Leukemia	Y					0.8	CYP3A	93		NDA#022068; TASIGNA Product Label; PMID#30721710	Inhibits P-gp and BCRP in vitro
Nintedanib	EGFR, HER2/4	Breast Cancer	Y	N	N	N	N		Esterases	93	0.65	NDA#205832; OFEV Product Label	In vitro, was shown to be an inhibitor of OCT1 (IC50 = 0.88 µM), P-gp (27.1% inhibition at 3 µM), and BCRP (weak), but not of OATP1B1, OATP1B3, or OATP2B1 (up to 10 µM), nor OCT2 or MRP2 (up to 30 µM). In vitro shown to be a substrate of OCT1 and P-gp, but not OATP1B1, OATP1B3, OATP2B1, OCT2, MRP2 or BCRP.
Osimertinib	EGFR	Non Small Cell Lung Cancer	N	N	N	N	N	0.54	CYP3A	68	14	NDA#208065; TAGRISSO Product Label; PMID#29683562	In vitro inhibited BCRP, OATP1B1, OATP1B3, OCT2, MATE1, and MATE2K with IC50 values of 2.0, 22.0, 52.5, 7.98, 4.63, and 23.0 µM respectively, but not P-gp, OAT1, or OAT3
Pacritinib	JAK, FLT3	Myelofibrosis	N						CYP3A	87	6	NDA#208712; VONJO Product Label	Inhibited OATP1B1 (IC50 = 9.4 µM), OATP1B3 (IC50 = 74.2 µM), and OCT2 (IC50 = 19.19 µM) in vitro, but did not inhibit BSEP, MRP2, OAT1, or OAT3 at concentrations up to 10 µM.
Pazopanib	VEGFRs, PDGFRs, KIT	Renal Cell Carcinoma	N	Y	Y	Y			CYP3A	82	<4	NDA#022465; VOTRIENT Product Label;	Inhibits OATP1B1 (IC50 = 0.79 uM), UGT1A1( 1.2 uM).
Pemigatinib	FGFRs	Cholangiocarcinoma, Myeloid/Lymphoid Neoplasms	N					0.55	CYP3A	82.4	12.6	NDA#213736; PEMAZYRE Product Label	In vitro, inhibits OCT2 (IC50 = 0.075 µM) and MATE1 (IC50 = 1.1 µM). Also, inhibit OATP1B3 (IC50 = 3 µM), OAT3 (IC50 > 33 µM). This data isnt anticipated to be clinically relevant. Is a substrate of P-gp & BCRP.
Pexidartinib	CSFR1, KIT, FLT3	Tenosynovial Giant Cell Tumor	Y	N	N	Y	Y		CYP3A	65	27	NDA#211810; TURALIO Product Label; PMID#32918831	In vitro inhibits OATP1B1 (IC50 = 5.16 µM), OATP1B3 (IC50 = 13.0 µM), OATP2B1, MATE1, MATE2-K (averaged IC50 value for MATE1 and MATE2-K = 8.33 µM), and to a lesser extent, BCRP.
Ponatinib	BCR-ABL	Chronic Myeloid Leukemia and Acute Lymphoblastic Leukemia	Y	N	N	N	N	0.34	CYP3A	87	5	NDA#203469; ICLUSIG Product Label	Inhibits P-gp( IC50 =0.49uM), BCRP (IC50 = 0.013 µM). Did not inhibit OATP1B1, OATP1B3, OCT1, OCT2, OAT1, or OAT3. Not a substrate of OATP1B1, OATP1B3, or OCT1.
Pralsetinib	RET	Non Small Cell Lung Cancer	Y	N	N	Y	Y		CYP3A	73	6	NDA#213721; GAVRETO Product Label	Not a substrate of BSEP, OCT1, OCT2, OATP1B1, OATP1B3, MATE1, MATE2-K, OAT1, or OAT3 in vitro. Inhibitor of P-gp, BCRP, OATP1B1, OATP1B3, OAT1, MATE1, MATE2-K, and BSEP.
Regorafenib	VEGFR	Colorectal Cancer, Gastrointestinal Stromal Tumor and Hepatocellular Carcinoma	Y						CYP3A	71	19	NDA#203085; STIVARGA Product Label	In vitro inhibited BCRP( IC50 = 0.0447 µM), P-gp (IC50= 0.8 µM). In vitro, did not inhibit OATP1B1, OATP1B3, OAT1, OAT3, or OCT2.
Ripretinib	PDGFRA, KIT	Gastrointestinal Stromal Tumor	N						CYP3A	34	0.02	NDA#213973; QINLOCK Product Label	Is an inhibitor & substrate of both P-gp & BCRP.
Ruxolitinib	JAK	Myelofibrosis	N			N	N		CYP3A	22	74	NDA#202192; JAKAFI Product Label	Ruxolitinib is not a substrate for the P-gp transporter.
Selumetinib	MEK	Neurofibromatosis Type 1	N					0.85	CYP3A	59	33	NDA#213756; KOSELUGO Product Label; PMID#27889832	Does not inhibit BCRP, P-gp, OATP1B1, OATP1B3, OCT2, OAT1, OAT3, MATE1, MATE2K . Is a substrate of BCRP and P-gp transporters.
Sorafenib	BRAF, FLT3	Renal Cell and Hepatocellular Carcinoma, and Pancreatic Neuroendocrine Tumor	N	Y	Y				CYP3A	77	19	NDA#021923; NEXAVAR Product label; PMID#23340295	Inhibits P-gp, UGT1A1 & UGT1A9 in vitro.
Sunitinib	PDFGRs, VEGFRs, FLT3	Renal Cell and Hepatocellular Carcinoma	Y						CYP3A	61	16	NDA#021938; NDA#021968; SUTET Product Label
Tepotinib	MEK	Non Small Cell Lung Cancer	Y			N	N		CYP3A	85	14	NDA#214096; TEPMETKO Product Label	Is a P-gp substrate. Does not inhibit BSEP, OATP 1B1 , OATP 1B3, OAT 1, OAT3.
Tofacitinib	JAK	Rheumatoid Arthritis, Psoriatic Arthritis, and Ulcerative Colitis	N			N	N		CYP3A	70	30	NDA#203214; NDA#208246; XELJIANZ Product Label	In vitro inhibited P-gp, OATP1B1, and OCT2 with IC50 values of 311, 55.3, and 150 µM, respectively. Values indicate low chance of inhibition at clinical concentrations. Did not inhibit OATP1B3 at concentrations up to 100 µM
Trametinib	BRAF	Melanoma	N			N	N		Non-CYP450	80	20	NDA#204114; MEKINIST Product Label; PMID#35157784	Does not inhibit OATP1B1, OATP1B3, P-gp, and BCRP at a clinically relevant systemic concentration of 0.04 µM
Tucatinib	HER2	Breast Cancer	Y						CYP2C8	86	4.1	NDA#213411; TUKYSA Product Label	Is a substrate of P-gp and BCRP, but is not a substrate of OAT1, OAT3, OCT1, OCT2, OATP1B1, OATP1B3, MATE1, MATE2-K, or BSEP.
Upadacitinib	JAKs	Rheumatoid Arthritis	N			N	N	0.35	CYP3A	38	24	NDA#211675; RINVOQ Product Label; PMID#27272171	Does not inhibit P-gp, BCRP, OATP 1B1, OATP 1B3, OCT1, OCT2, OAT1, OAT3, MATE1, MATE2K at clinically relvenat concentrations.
Vandetanib	EGFR, VEGFR	Thyroid cancer	N						CYP3A	44	25	NDA#022405; CAPRELSA Product Label; PMID#17409986
Zanubrutinib	BTK	Mantle Cell Lymphoma	N	N	N	N	N	0.82	CYP3A	87	8	NDA#213217; BRUKINSA Product Label; PMID#33687157	Zanubrutinib is likely to be a substrate of P-gp. Zanubrutinib is not a substrate or inhibitor of OAT1, OAT3, OCT2, OATP1B1 or OATP1B3
